# Supplementary material for: External Validation of the NECPAL CCOMS-ICO Prognostic Tool for Early Palliative Care and Mortality Prediction in Patients with Advanced Chronic Conditions: A Prospective Observational Study Protocol
Source: Methods Protoc. 2025 May 1;8(3):45. doi: 10.3390/mps8030045 (PMC12101327; doi:10.3390/mps8030045)
Supplement: Supplementary file 1 [file mps-08-00045-s001.zip]

Archive with 1 entries (1 files):
- mps-3463405-supplementary.pdf
